# Supplementary material for: Surgery outcomes of lamellar macular eyes with or without lamellar hole-associated epiretinal proliferation: a meta-analysis
Source: BMC Ophthalmol. 2020 Aug 25;20:345. doi: 10.1186/s12886-020-01617-4 (PMC7448992; doi:10.1186/s12886-020-01617-4)
Supplement: Supplementary file 1 — Additional file 1: Supplementary 1.. Newcastle-Ottawa quality assessment T scale. [file 12886_2020_1617_MOESM1_ESM.xlsx]

## Sheet: Sheet1
Supplementary 1. NEWCASTLE - OTTAWA Quality Assessment T Scale by HX
Athor	Adequate case definition	Representativeness of the cases	Selection of Controls	Definition of Controls	Comparability of cases and controls on the basis of the design or analysis	Ascertainment of exposure	Same method of ascertainment for cases and controls	Non-Response rate	Total score
Parolini et al.	√	√	√	√	√√	√	√	√	9
Choi et al.	√	√	√	√	√√	√	√	√	9
Ko et al.	√	√	√	√	√√	√	√		8
Lai et al.	√	√	√	√	√√	√	√	√	9
Takahashi et al.	√	√			√√	√	√	√	8
Morescalchi et al.	√	√			√√	√	√	√	8
Figueroa et al.	√	√	√	√	√√	√	√	√	10
Ho et al.	√	√			√√	√	√	√	8
Supplementary 1. NEWCASTLE - OTTAWA Quality Assessment T Scale by YF Z
Athor	Adequate case definition	Representativeness of the cases	Selection of Controls	Definition of Controls	Comparability of cases and controls on the basis of the design or analysis	Ascertainment of exposure	Same method of ascertainment for cases and controls	Non-Response rate	Total score
Parolini et al.	√	√	√	√	√	√	√	√	8
Choi et al.	√	√		√	√√	√	√	√	8
Ko et al.	√	√		√	√√	√	√		8
Lai et al.	√	√	√	√	√√	√	√	√	9
Takahashi et al.	√	√			√√	√	√	√	8
Morescalchi et al.	√	√			√√	√	√	√	8
Figueroa et al.	√	√	√	√	√√	√	√	√	10
Ho et al.	√	√	√	√	√√	√	√	√	10
